# Supplementary material for: Expression of ultralong complementarity determining region 3 and development of IgM and IgG B cell receptor repertoires in Holstein heifer calves
Source: Immunohorizons. 2026 Jan 14;10(1):vlaf079. doi: 10.1093/immhor/vlaf079 (PMC12857222; doi:10.1093/immhor/vlaf079)
Supplement: vlaf079_Supplementary_Data [file vlaf079_supplementary_data.zip]

Archive with 2 entries (2 files):
- Supplementarydata_calfULandgene_100925c_DCH.xlsx
- SupplementaryInfo_Calf_10142026.pdf
