# Supplementary material for: Expression of ultralong complementarity determining region 3 and development of IgM and IgG B cell receptor repertoires in Holstein heifer calves
Source: Immunohorizons. 2026 Jan 14;10(1):vlaf079. doi: 10.1093/immhor/vlaf079 (PMC12857222; doi:10.1093/immhor/vlaf079)
Supplement: vlaf079_Supplementary_Data [file vlaf079_supplementary_data.zip › Supplementarydata_calfULandgene_100925c_DCH.xlsx]

## Sheet: IgM_ultralongCDR3
The percentage of IgM ultralong CDR3 sequences calculated based on total DNA sequences and productive sequences
			% of ultralong CDR3 sequences
Calf ID	Isotype	Days of age	RSLB filtered DNA ultralong CDR3 sequences	IMGT total ultralong CDR3 sequences	IMGT clonotype ultralong CDR3 sequences	Productive RSLB filtered ultralong CDR3 sequences
Calf 1	IgM	0	2.93084	1.89793	2.02452	1.80234
Calf 1	IgM	2	3.91713	3.92146	4.39551	2.54948
Calf 1	IgM	42	1.25549	0.844816	0.860413	0.673179
Calf 1	IgM	56	1.12836	0.740784	0.756554	0.544218
Calf 1	IgM	90	1.24957	0.674796	0.781481	0.405761
Calf 1	IgM	210	3.27268	2.32493	2.36572	1.85936
Calf 2	IgM	0	2.78141	1.79746	1.89366	1.76184
Calf 2	IgM	2	3.45822	2.45236	2.608	2.44184
Calf 2	IgM	42	0.947089	0.568836	0.576078	0.457598
Calf 2	IgM	56	1.01962	0.620965	0.625916	0.517738
Calf 2	IgM	90	1.40517	0.883811	0.923302	0.781013
Calf 2	IgM	358	16.0608	11.565	12.1789	10.7752
Calf 3	IgM	0	10.2532	6.688	9.20999	6.4476
Calf 3	IgM	2	11.118	7.92286	8.40076	8.17167
Calf 3	IgM	42	2.44098	1.69131	1.74695	1.5883
Calf 3	IgM	56	1.6881	1.13456	1.16256	1.04
Calf 3	IgM	90	2.60737	1.7183	1.75915	1.6022
Calf 3	IgM	NA	NA	NA	NA	NA
Calf 4	IgM	0	3.95938	2.7793	3.03412	2.71548
Calf 4	IgM	2	2.56895	1.93541	2.03401	1.78367
Calf 4	IgM	42	2.0303	1.58351	1.63739	1.36243
Calf 4	IgM	56	2.47197	1.82705	1.86718	1.62765
Calf 4	IgM	90	2.67749	1.99111	2.26266	1.77202
Calf 4	IgM	293	13.8632	10.7774	11.8109	9.83462
Calf 5	IgM	0	5.75183	4.11596	4.25079	4.1619
Calf 5	IgM	2	5.31907	4.0518	4.16303	3.93168
Calf 5	IgM	42	1.37201	0.950901	1.01716	0.836275
Calf 5	IgM	56	1.82088	1.28554	1.32406	1.18402
Calf 5	IgM	90	1.75635	1.25662	1.45257	1.11903
Calf 5	IgM	293	6.26031	4.67613	4.8889	4.20448
Calf 6	IgM	0	3.1653	2.33913	2.76379	2.31544
Calf 6	IgM	2	3.16144	2.29829	2.57513	2.21491
Calf 6	IgM	42	0.644298	0.449187	0.608531	0.379091
Calf 6	IgM	56	1.00175	0.686191	0.713405	0.605998
Calf 6	IgM	90	1.17091	0.866507	0.879172	0.754514
Calf 6	IgM	285	3.89648	3.75437	4.58736	3.37988
Calf 7	IgM	0	5.01378	3.57667	4.85192	3.70071
Calf 7	IgM	2	5.35356	3.98084	4.46084	3.99982
Calf 7	IgM	42	1.04479	0.727109	0.780166	0.672977
Calf 7	IgM	56	0.879455	0.645287	0.703189	0.547748
Calf 7	IgM	90	0.678674	0.488044	0.806664	0.386008
Calf 7	IgM	266	5.74634	4.23961	4.85614	4.00586

## Sheet: IgG_ultralongCDR3
The percentage of IgG ultralong CDR3 sequences calculated based on total DNA sequences and productive sequences
			% of ultralong CDR3 sequences
Calf ID	Isotype	Days of age	RSLB filtered DNA ultralong CDR3 sequences	IMGT total ultralong CDR3 sequences	IMGT clonotype ultralong CDR3 sequences	Productive RSLB filtered ultralong CDR3 sequences
Calf 1	IgG	0	0.645362	0.533749	1.37079	0.357844
Calf 1	IgG	2	0.38431	0.310841	1.16451	0.187697
Calf 1	IgG	42	0.18841	0.140837	0.373232	0.0697924
Calf 1	IgG	56	0.329824	0.273036	0.560818	0.181126
Calf 1	IgG	90	0.506866	0.408333	0.864111	0.324694
Calf 1	IgG	210	6.03625	4.04222	6.3125	3.93265
Calf 2	IgG	0	0.245055	0.181094	0.84568	0.129059
Calf 2	IgG	2	0.187528	0.141482	0.784042	0.0869426
Calf 2	IgG	42	0.404336	0.288887	0.626989	0.160452
Calf 2	IgG	56	0.192297	0.174388	0.532208	0.0911723
Calf 2	IgG	90	1.11767	0.88636	1.56133	0.718134
Calf 2	IgG	358	7.40934	5.67687	9.0303	5.06062
Calf 3	IgG	0	6.58386	5.2129	8.93932	4.24201
Calf 3	IgG	2	1.04833	0.712657	1.85229	0.751714
Calf 3	IgG	42	0.255211	0.205219	0.597052	0.134046
Calf 3	IgG	56	0.477797	0.426369	0.922454	0.269716
Calf 3	IgG	90	0.74326	0.673445	1.13057	0.514032
Calf 3	IgG	NA	NA	NA	NA	NA
Calf 4	IgG	0	1.18106	0.814314	1.90018	0.883014
Calf 4	IgG	2	0.802771	0.56011	1.62156	0.530465
Calf 4	IgG	42	0.29316	0.254942	0.654069	0.192202
Calf 4	IgG	56	0.646713	0.491098	1.08789	0.422547
Calf 4	IgG	90	1.59048	1.28464	2.47411	1.12269
Calf 4	IgG	293	11.1554	9.09536	12.8921	7.94884
Calf 5	IgG	0	0.396466	0.339481	1.11508	0.220669
Calf 5	IgG	2	0.64616	0.509719	1.42845	0.460393
Calf 5	IgG	42	0.369775	0.297778	0.618647	0.240834
Calf 5	IgG	56	0.378398	0.298669	0.62368	0.233552
Calf 5	IgG	90	0.875171	0.670846	1.25911	0.598565
Calf 5	IgG	293	7.34112	6.17007	9.48491	5.28
Calf 6	IgG	0	0.432526	0.314395	0.97758	0.203503
Calf 6	IgG	2	0.947185	0.486704	1.46679	0.390714
Calf 6	IgG	42	0.316509	0.252617	0.686064	0.179249
Calf 6	IgG	56	1.50846	0.805373	1.70185	0.604164
Calf 6	IgG	90	1.62999	1.29898	2.5	1.06749
Calf 6	IgG	285	13.0546	10.3962	19.1343	9.78535
Calf 7	IgG	0	0.283564	0.230792	0.707079	0.171205
Calf 7	IgG	2	0.325289	0.256854	0.795683	0.174595
Calf 7	IgG	42	0.793324	0.690195	1.13805	0.61881
Calf 7	IgG	56	0.806654	0.568867	0.928093	0.543366
Calf 7	IgG	90	0.620081	0.566231	0.860202	0.43368
Calf 7	IgG	266	12.3298	9.28774	12.0376	9.16725

## Sheet: IgM V gene
The percentage of IgM total and clonotype V genes usage
			IgM V gene total sequences
Calf ID	Isotype	Days of age	IGHV1S1	IGHV1-39	IGHV1-37	IGHV1-32	IGHV1-30	IGHV1-27	IGHV1-25	IGHV1-21	IGHV1-20	IGHV1-17	IGHV1-14	IGHV1-10	IGHV1-7
Calf 1	IgM	0	0	5.25399	0.79757	0.105571	2.80415	22.162	2.04707	14.5052	8.94754	1.44908	20.2545	5.24242	16.4308
Calf 1	IgM	2	0.000235266	2.91001	0.501823	0.00682273	1.22574	11.9311	1.36219	7.39489	6.88554	4.80743	20.9359	13.0462	28.9921
Calf 1	IgM	42	0	1.4895	0.370882	0.118512	3.10177	29.9766	0.862833	20.9834	12.0814	2.655	15.7612	7.39547	5.20343
Calf 1	IgM	56	0	1.68482	0.278249	0.100217	3.10673	30.0663	0.756933	20.5374	12.5024	3.08904	15.9227	7.26514	4.69015
Calf 1	IgM	90	0.000932549	1.3065	0.306809	0.106311	3.39634	27.7676	0.547406	19.0762	13.7253	4.03607	17.7884	8.84896	3.09326
Calf 1	IgM	210	0	0.978394	0.0696312	0.116391	3.54814	25.3224	0.202794	25.7473	16.5509	4.84165	6.8269	11.4109	4.38473
Calf 2	IgM	0	0	1.9387	1.14323	0.0932389	4.19197	9.10675	1.43596	8.10045	3.80978	4.85766	33.8146	17.6969	13.8107
Calf 2	IgM	2	0.00038995	1.95599	1.17063	0.0928081	4.16428	8.3617	1.48688	7.96629	3.94903	4.85488	34.238	17.9003	13.8588
Calf 2	IgM	42	0	0.4	0.45	0.11	4.44	11.39	0.59	12.57	5.28	5.59	23.13	33.33	2.72
Calf 2	IgM	56	0	0.313804	0.331186	0.115275	4.13434	11.8019	0.386994	13.1459	5.40236	5.53045	21.3085	35.1524	2.37686
Calf 2	IgM	90	0	0.321277	0.194947	0.101962	4.01372	13.2211	0.250737	12.6786	6.19341	5.35911	23.3667	32.1284	2.17007
Calf 2	IgM	358	0	0.27	0.08	0.07	3.83	14.14	0.14	12.28	6.43	4.83	12.86	31.86	13.2
Calf 3	IgM	0	0	1.16567	0.4226	0.0111646	2.15518	5.49008	0.065747	10.5629	16.1506	11.7394	14.6128	24.4004	13.2234
Calf 3	IgM	2	0	3.08253	0.859482	0.029418	1.37867	2.33833	0.191614	7.09529	8.36941	8.1611	25.6807	16.3425	26.471
Calf 3	IgM	42	0.000426147	0.89022	0.600867	0.0259949	1.708	2.76058	0.13935	11.4092	10.1201	13.3209	21.2686	27.8035	9.95223
Calf 3	IgM	56	0	0.474403	0.418371	0.0233466	1.53807	2.54665	0.0915186	12.5012	10.3239	15.8379	17.0341	32.7324	6.47821
Calf 3	IgM	90	0.00401147	0.473354	0.348998	0.0200574	1.36591	2.96849	0.076218	12.227	10.151	15.7049	15.4843	35.4895	5.68626
Calf 3	IgM	NA	NA	NA	NA	NA	NA	NA	NA	NA	NA	NA	NA	NA	NA
Calf 4	IgM	0	0	4.35453	0.714923	0.139152	0.184147	26.203	0.534942	18.6805	12.4328	5.36609	15.9674	0.107488	15.315
Calf 4	IgM	2	0	3.01521	0.55111	0.15235	0.176196	26.5593	0.455063	19.7419	14.3567	6.86834	14.9409	0.120555	13.0624
Calf 4	IgM	42	0.000618188	1.02496	0.208948	0.152074	0.35484	28.3909	0.130438	27.0389	15.2662	9.87556	10.0925	0.244184	7.21982
Calf 4	IgM	56	0	0.784876	0.155532	0.150722	0.456174	29.1807	0.108231	27.3528	15.0778	10.8961	9.18843	0.309461	6.33914
Calf 4	IgM	90	0	1.15591	0.122649	0.152112	0.598856	27.609	0.0835931	24.3331	15.3654	11.2097	12.8569	0.548837	5.96389
Calf 4	IgM	293	0	0.479735	0.082713	0.145066	1.36922	26.8715	0.0534453	22.6417	14.8654	13.1437	5.6932	1.15798	13.4962
Calf 5	IgM	0	0	4.61499	0.464115	0.00425793	14.6388	22.1054	1.0438	9.96113	10.0658	0.887475	13.7659	6.68617	15.7623
Calf 5	IgM	2	0	4.15391	0.432386	0.00526383	14.8177	21.7359	1.14225	10.3231	11.4172	1.12721	14.9109	6.77831	13.1558
Calf 5	IgM	42	0	1.84963	0.179181	0.00785254	10.6745	27.9122	0.396197	15.0576	14.6564	1.79823	13.7163	9.84281	3.90914
Calf 5	IgM	56	0	1.15902	0.109043	0.00410377	9.94519	26.3714	0.276125	17.468	16.1436	2.19083	10.3866	12.1812	3.76491
Calf 5	IgM	90	0	1.30663	0.06901	0.00285165	8.88061	23.9003	0.181365	15.2107	18.25	3.63643	14.2651	11.3895	2.90754
Calf 5	IgM	293	0	0.683616	0.0491488	0.00446808	7.33881	16.2057	0.0893615	19.6662	21.1608	4.5485	7.00371	17.1217	6.12797
Calf 6	IgM	0	0.0002	8.4092	0.9472	0.007	0.1182	20.2975	1.2413	12.0696	13.0915	5.9763	11.0241	5.0401	21.7778
Calf 6	IgM	2	0	7.07785	0.872671	0.00865868	0.175647	19.3927	1.13738	12.6027	16.3352	7.77642	10.9195	4.92153	18.7797
Calf 6	IgM	42	0	2.43693	0.794433	0.0043854	0.427745	21.6028	0.58056	13.0978	18.502	17.379	10.2183	9.15335	5.80256
Calf 6	IgM	56	0	1.5021	0.318628	0.0113796	0.376703	24.395	0.386512	21.4701	16.919	12.0317	8.27097	9.32731	4.99052
Calf 6	IgM	90	0.00134805	1.50982	0.196816	0.00943638	0.54057	23.1056	0.275003	21.3909	17.8348	14.5725	7.30106	9.41751	3.84465
Calf 6	IgM	288	0	1.34961	0.280439	0.011685	2.01566	13.6422	0.0876373	11.574	22.6221	25.8764	4.24165	12.6782	5.62047
Calf 7	IgM	0	0	6.25634	0.397527	0.00369106	2.60478	11.4755	1.06524	5.79201	5.51887	4.35693	22.9484	12.2204	27.3603
Calf 7	IgM	2	0.000233604	2.89109	0.498746	0.00677453	1.21755	11.8489	1.35327	7.34686	6.84111	4.77651	20.8015	12.9604	29.4571
Calf 7	IgM	42	0	1.48267	0.263023	0.00357667	2.00486	18.1312	0.570341	14.3716	11.0376	6.03686	17.278	20.9029	7.91736
Calf 7	IgM	56	0	1.119	0.19718	0.0028997	2.18957	16.2209	0.436405	16.1348	13.559	6.67424	14.063	23.7657	5.63731
Calf 7	IgM	90	0.000530268	1.51657	0.106584	0.00371187	1.89093	14.559	0.239151	10.7225	15.2887	6.3017	29.8472	15.6074	3.91603
Calf 7	IgM	266	0	0.886271	0.128561	0.00455082	1.95002	10.7304	0.216164	15.268	16.9332	7.23997	12.0244	26.4876	8.13079
			IgM V gene Clonotype
Calf ID	Isotype	Days of age	IGHV1S1	IGHV1-39	IGHV1-37	IGHV1-32	IGHV1-30	IGHV1-27	IGHV1-25	IGHV1-21	IGHV1-20	IGHV1-17	IGHV1-14	IGHV1-10	IGHV1-7
Calf 1	IgM	0	0	5.34834	0.75516	0.111991	2.88687	22.3282	2.00728	14.6366	8.98804	1.50099	19.3744	5.42144	16.6407
Calf 1	IgM	2	0.000282625	2.86186	0.468875	0.00819612	1.23564	12.49	1.26531	7.71198	7.09445	4.91485	19.0167	13.215	29.7169
Calf 1	IgM	42	0	1.50606	0.374121	0.120937	3.14262	30.2151	0.87527	21.1996	12.145	2.67453	15.0336	7.49635	5.21682
Calf 1	IgM	56	0	1.6691	0.280997	0.10251	3.16333	30.2536	0.764602	20.8071	12.5761	3.10665	15.1823	7.37467	4.71906
Calf 1	IgM	90	0.00105794	1.34465	0.275065	0.120606	3.3357	28.5327	0.51945	19.6703	13.7236	4.0424	16.1104	9.08562	3.23837
Calf 1	IgM	210	0	0.970216	0.0698183	0.116364	3.55556	25.374	0.2048	25.8074	16.5082	4.82057	6.6948	11.4373	4.44096
Calf 2	IgM	0	0	1.98816	1.09984	0.0996129	4.31429	9.3668	1.39958	8.2615	3.81076	4.99247	33.0747	18.0058	13.5865
Calf 2	IgM	2	0.000435385	1.98535	1.09891	0.101445	4.30769	8.65675	1.42893	8.07638	3.97724	5.02042	32.9408	18.4546	13.951
Calf 2	IgM	42	0	0.403792	0.454367	0.107571	4.4662	11.4415	0.586422	12.6199	5.29185	5.61456	22.7508	33.532	2.73102
Calf 2	IgM	56	0	0.315382	0.332903	0.116193	4.15529	11.825	0.390077	13.1944	5.41129	5.5367	21.054	35.2757	2.39303
Calf 2	IgM	90	0	0.328032	0.193867	0.10599	4.11951	13.3292	0.256925	12.9267	6.22321	5.47457	21.9768	32.8246	2.24054
Calf 2	IgM	358	0	0.283805	0.0801062	0.07324	3.91834	14.1239	0.14648	12.1464	6.35357	4.71711	12.2494	32.0448	13.8629
Calf 3	IgM	0	0	1.90843	0.522981	0.0200575	2.21598	4.15042	0.10103	9.8252	10.1038	11.2627	15.7451	24.4419	19.7024
Calf 3	IgM	2	0	3.10551	0.835416	0.0324046	1.4511	2.40948	0.186437	7.4273	8.4678	8.51885	23.7033	17.0159	26.8465
Calf 3	IgM	42	0.000444411	0.887489	0.606176	0.0271091	1.68343	2.80157	0.142656	11.5827	10.1472	13.4665	20.3238	28.1841	10.1468
Calf 3	IgM	56	0	0.479442	0.423347	0.0239721	1.55387	2.56166	0.0939705	12.6414	10.33	15.964	16.3897	32.9932	6.54534
Calf 3	IgM	90	0.0041165	0.461048	0.343727	0.0205825	1.37079	2.92889	0.0782134	12.3289	10.2233	15.8876	14.8235	35.7909	5.7384
Calf 3	IgM	NA	NA	NA	NA	NA	NA	NA	NA	NA	NA	NA	NA	NA	NA
Calf 4	IgM	0	0	3.7805	0.651908	0.156382	0.199717	26.1752	0.540744	19.3349	12.261	5.62977	15.1738	0.115874	15.9802
Calf 4	IgM	2	0	3.05938	0.52422	0.163998	0.186198	26.9873	0.452605	19.9605	14.1568	7.00751	14.2879	0.126042	13.0876
Calf 4	IgM	42	0.000640849	1.03625	0.212762	0.157649	0.358235	28.5812	0.132015	27.1771	15.1221	9.90624	9.76398	0.247368	7.3044
Calf 4	IgM	56	0	0.792466	0.159149	0.154227	0.441353	29.3114	0.110748	27.5189	15.0142	10.9452	8.81393	0.305173	6.43325
Calf 4	IgM	90	0	1.11467	0.131876	0.17191	0.635833	27.9217	0.0847777	25.1115	15.143	11.4905	11.1349	0.522796	6.53652
Calf 4	IgM	293	0	0.503856	0.0811768	0.159554	1.37721	26.6218	0.048986	22.2956	14.5069	13.0331	5.46544	1.18266	14.7238
Calf 5	IgM	0	0	4.59564	0.44734	0.00455142	14.6211	22.2935	1.03707	10.1542	10.2297	0.912236	13.1374	6.85315	15.7141
Calf 5	IgM	2	0	4.16118	0.418261	0.00555564	14.8677	22.0805	1.07859	10.5192	11.5676	1.16907	14.0534	6.95805	13.1208
Calf 5	IgM	42	0	1.66838	0.179992	0.00846115	10.7972	28.5087	0.407673	15.5601	14.7647	1.80915	12.1471	10.0611	4.0875
Calf 5	IgM	56	0	1.14427	0.112064	0.00424027	9.99309	26.744	0.275012	17.6225	16.156	2.12013	9.79441	12.2077	3.82654
Calf 5	IgM	90	0	1.20747	0.0750516	0.00332087	9.04738	24.7743	0.188625	16.5512	18.1074	3.04258	11.558	12.2102	3.23453
Calf 5	IgM	293	0	0.691336	0.0468702	0.00468702	7.34925	16.3765	0.091397	19.9433	21.2439	4.47376	6.09313	17.2764	6.40951
Calf 6	IgM	0	0.000304206	7.90357	0.872766	0.00821355	0.144498	20.219	1.17454	12.7304	12.9941	6.15043	10.5815	5.21287	22.0078
Calf 6	IgM	2	0	6.80653	0.782604	0.0101121	0.198631	19.3116	1.12208	13.1486	16.1931	7.92464	10.4462	5.13045	18.9255
Calf 6	IgM	42	0	2.46297	0.667558	0.00617157	0.558527	22.1775	0.500411	13.7461	18.4201	17.1462	9.04392	9.3957	5.87482
Calf 6	IgM	56	0	1.52231	0.320832	0.0114583	0.387535	24.2997	0.390809	21.7527	17.0978	12.0447	7.95981	9.38514	4.82721
Calf 6	IgM	90	0.00136919	1.51432	0.188948	0.00958431	0.543568	23.2283	0.277945	21.4552	17.8337	14.5914	7.07322	9.46656	3.81593
Calf 6	IgM	288	0	1.34621	0.243383	0.0152114	2.11439	13.7435	0.0912686	11.7965	21.8664	25.8975	4.03103	12.4886	6.36599
Calf 7	IgM	0	0	4.0659	0.457192	0.0053661	1.58515	12.3045	1.22293	6.79402	6.18873	4.49304	18.8822	12.334	31.667
Calf 7	IgM	2	0.000280587	2.84291	0.466055	0.00813702	1.22729	12.4019	1.25675	7.66086	7.04722	4.88221	18.8891	13.1242	30.1931
Calf 7	IgM	42	0	1.25285	0.267426	0.00387142	1.87198	18.3574	0.599772	14.9937	11.3543	6.14603	15.5709	21.654	7.92778
Calf 7	IgM	56	0	1.09952	0.195656	0.00320748	2.20258	16.6953	0.404784	16.583	13.5167	6.60196	13.108	23.9374	5.6519
Calf 7	IgM	90	0.000911901	1.4025	0.128578	0.00547141	1.93232	15.7221	0.293632	12.2897	15.0874	6.68971	24.2821	17.0051	5.16045
Calf 7	IgM	266	0	0.823309	0.105971	0.00560421	1.97727	11.3592	0.169655	16.5615	16.1824	7.39705	9.85628	27.0194	8.54234

## Sheet: IgG V gene
The percentage of IgG total and clonotype V genes usage																Title: The percentage of IgM total and clonotype V genes usage																Title: The percentage of IgM total and clonotype V genes usage																Title: The percentage of IgM total and clonotype V genes usage
			V gene total sequences
Calf ID	Isotype	Days of age	IGHV1S1	IGHV1-39	IGHV1-37	IGHV1-32	IGHV1-30	IGHV1-27	IGHV1-25	IGHV1-21	IGHV1-20	IGHV1-17	IGHV1-14	IGHV1-10	IGHV1-7
Calf 1	IgG	0	0	3.28572	0.483147	0.00728362	0.681423	30.5879	0.500142	14.3552	13.7037	7.81937	16.2716	6.01303	6.29143
Calf 1	IgG	2	0	15.3051	0.404416	0.0322152	5.53123	18.9817	1.88286	13.0414	14.5216	3.84339	15.0025	3.06217	8.39148
Calf 1	IgG	42	0	2.9676	0.120162	0.0511656	0.628716	29.6481	4.99329	17.342	11.0952	3.25677	7.52289	16.1637	6.21041
Calf 1	IgG	56	0	2.036	0.192918	0.0364822	1.65016	27.2294	1.11402	19.595	15.2055	4.61397	14.3965	8.27124	5.65882
Calf 1	IgG	90	0.000276521	2.6864	0.121393	0.0295878	1.51423	32.186	0.387959	19.6482	16.5329	4.58334	7.58968	10.9231	3.79691
Calf 1	IgG	210	0	1.45431	0.0514113	0.0915545	2.64029	27.1431	0.542988	22.0125	15.067	4.38898	7.88354	11.6183	7.10603
Calf 2	IgG	0	0	2.86853	0.295554	0.138583	7.17089	17.9683	1.10194	9.8598	5.44039	10.3471	21.8755	13.8466	9.08683
Calf 2	IgG	2	0	1.79845	0.425192	0.152789	9.95708	15.9719	1.05754	10.6255	3.34108	10.3314	21.3796	15.7708	9.18871
Calf 2	IgG	42	0	0.39	0.63	0.04	5.41	6.97	0.43	7.71	3.86	5.74	37.52	28.15	3.14
Calf 2	IgG	56	0	0.34	0.42	0.02	2.84	5.61	0.88	7.42	3.9	8.19	39.09	27.77	3.52
Calf 2	IgG	90	0	0.365574	0.194332	0.033992	2.64111	6.42834	0.290535	8.38127	4.24515	4.98977	29.761	37.6567	5.01222
Calf 2	IgG	358	0	0.17	0.13	0.03	2.83	5.26	0.06	10.32	3.04	5.58	22.65	39.65	10.29
Calf 3	IgG	0	0	0.241181	0.121561	0.00233025	2.53415	5.23957	0.0306816	11.0648	8.67902	11.0485	19.9073	31.9578	9.17303
Calf 3	IgG	2	0	2.49857	3.58974	0.00121511	0.921966	5.98594	0.04101	10.3534	12.0815	8.3144	14.8891	25.0772	16.246
Calf 3	IgG	42	0	1.28994	0.733444	0.00448786	0.98284	6.95906	0.109952	11.6861	13.1683	11.4479	30.602	15.9925	7.02349
Calf 3	IgG	56	0	0.853202	4.14785	0.00381177	1.1988	5.1478	0.0844943	13.5191	10.5103	9.73083	25.6837	22.4431	6.67696
Calf 3	IgG	90	0.000377451	0.379338	0.642044	0.00113235	1.19878	3.30345	0.0626569	10.9114	11.5817	14.0416	20.8183	30.7434	6.31589
Calf 3	IgG	NA	NA	NA	NA	NA	NA	NA	NA	NA	NA	NA	NA	NA	NA
Calf 4	IgG	0	0	6.6068	0.702901	0.213144	0.291886	38.3707	0.489757	15.3379	12.8206	3.51077	15.1865	0.51623	5.95277
Calf 4	IgG	2	0	2.25611	0.458546	0.032456	0.483096	24.1215	1.17133	18.0223	17.6161	9.28867	14.0585	3.32799	9.16342
Calf 4	IgG	42	0	0.769179	0.106284	0.261773	0.228313	28.2238	0.0421198	25.5967	13.6338	7.18872	17.6285	0.175959	6.14477
Calf 4	IgG	56	0	0.98069	0.259494	0.124831	0.297541	29.516	0.0983255	26.037	15.8535	8.19008	13.0149	0.241539	5.3861
Calf 4	IgG	90	0	1.59629	0.106253	0.12542	0.28334	28.7332	0.0558347	27.2519	14.0812	7.78811	13.2912	0.331675	6.35558
Calf 4	IgG	293	0	0.395634	0.108028	0.310054	0.895087	27.6074	0.0701479	26.3686	12.3867	7.85095	9.5331	0.83476	13.6396
Calf 5	IgG	0	0	4.59942	0.268115	0.00345509	17.4458	21.7761	1.06866	7.39148	12.7482	7.57563	12.1809	7.83062	7.11161
Calf 5	IgG	2	0	4.99586	0.429304	0.000352466	22.0862	21.5974	0.980914	7.74122	10.3371	2.37985	15.4546	6.11247	7.88467
Calf 5	IgG	42	0	2.8139	0.323686	0.000760719	11.3712	23.5135	1.73634	13.7177	15.4742	1.72759	20.0948	5.988	3.23838
Calf 5	IgG	56	0	1.85328	0.417012	0.000924639	11.2294	23.9016	0.781936	12.3421	16.1214	2.01725	20.0625	7.70409	3.56849
Calf 5	IgG	90	0	1.21844	0.3264	0.00150276	10.2786	23.1557	0.520857	11.8171	15.6308	2.42636	24.7288	6.07506	3.82032
Calf 5	IgG	293	0	0.830569	0.104816	0.00265358	10.1818	19.9138	0.176463	14.5787	19.5462	2.36168	15.5407	8.26722	8.49542
Calf 6	IgG	0	0	9.24	0.73	0.01	0.11	32.76	1.24	7.52	14.94	8.71	11.54	2.2	11.01
Calf 6	IgG	2	0	8.09	0.72	0	0.13	26.1	2.6	9.01	13.24	7.09	13.82	4.66	14.54
Calf 6	IgG	42	0	3.32	0.72	0	0.27	21.05	0.35	13.93	15.66	12.94	16.61	3.93	11.22
Calf 6	IgG	56	0	1.93	0.41	0.03	0.36	28.34	0.59	13.65	16.24	10.21	13.89	6.64	7.72
Calf 6	IgG	90	0	1.36	0.48	0.01	0.63	27.49	0.43	14.02	17.63	11.37	14.07	6.26	6.26
Calf 6	IgG	288	0	1.734	0.494	0.005	1.079	17.57	0.246	15.083	19.231	15.4	8.547	7.201	13.41
Calf 7	IgG	0	0	10.1672	0.525827	0.0128251	4.84482	11.5145	0.411623	5.30163	6.07297	2.7354	31.0769	14.3079	13.0284
Calf 7	IgG	2	0	5.16574	0.66307	0.00393805	4.66167	14.3562	0.356394	7.07028	6.57557	2.94566	21.9281	8.32209	27.9513
Calf 7	IgG	42	0	1.6714	0.309282	0.00255078	2.09801	16.3033	0.459777	10.1585	8.63438	6.25259	25.4918	17.8854	10.733
Calf 7	IgG	56	0	0.857417	0.424769	0.000656521	1.13841	16.8759	0.629604	10.3481	10.1216	6.08267	27.4885	16.2522	9.7802
Calf 7	IgG	90	0	1.43233	0.149994	0.00454527	0.930645	17.5788	0.395439	12.2183	14.542	5.27138	26.8239	14.7949	5.85772
Calf 7	IgG	266	0	0.663182	0.213166	0.00163345	1.92992	10.3798	0.192747	12.1415	11.9013	7.57351	20.9425	17.2043	16.8564
			IgG V gene Clonotype
Calf ID	Isotype	Days of age	IGHV1S1	IGHV1-39	IGHV1-37	IGHV1-32	IGHV1-30	IGHV1-27	IGHV1-25	IGHV1-21	IGHV1-20	IGHV1-17	IGHV1-14	IGHV1-10	IGHV1-7
Calf 1	IgG	0	0	3.23	0.48	0.02	1.12	26.83	0.54	17.03	15.36	9.3	12.61	6.24	7.26
Calf 1	IgG	2	0	15.73	0.3	0.08	4.94	19.96	1.55	15.35	12.18	3.04	13.73	3.75	9.39
Calf 1	IgG	42	0	2.5	0.18	0.11	1.21	29.92	2.74	19.31	11.52	3.28	9.3	13.27	6.66
Calf 1	IgG	56	0	2.07	0.26	0.09	2.51	27.03	1.03	20.47	13.4	4.06	14.91	7.88	6.31
Calf 1	IgG	90	0	2.39	0.15	0.05	1.9	31.47	0.38	20	15.21	4.58	7.91	10.81	5.15
Calf 1	IgG	210	0	1.45	0.05	0.09	2.64	27.14	0.54	22.01	15.07	4.39	7.88	11.62	7.11
Calf 2	IgG	0	0	3.21	0.33	0.23	5.97	17.94	0.85	11.59	7.2	9.31	20.03	12.13	11.21
Calf 2	IgG	2	0	2.26	0.43	0.3	8.45	16.11	0.96	11.76	4.09	9.31	20.18	13.82	12.33
Calf 2	IgG	42	0	0.56	0.63	0.09	5.81	8.53	0.54	9.02	5.21	6	32.88	26.78	3.94
Calf 2	IgG	56	0	0.49	0.45	0.08	3.69	7.03	0.91	8.65	4.67	8.11	33.57	28.12	4.24
Calf 2	IgG	90	0	0.53	0.23	0.08	3.49	9.14	0.31	10.58	5.58	5.18	26.02	32.48	6.38
Calf 2	IgG	358	0	0.17	0.14	0.05	3.01	6.24	0.06	10.13	3.69	5.14	20.17	37.3	13.89
Calf 3	IgG	0	0	0.29	0.11	0	2.88	5.03	0.03	10.95	8.22	10.66	17	31.42	13.4
Calf 3	IgG	2	0	3	2.81	0.01	1.24	6.9	0.08	11.56	13.34	8.17	14.62	20.49	17.76
Calf 3	IgG	42	0	1.5	0.78	0.02	1.47	5.73	0.13	12.28	11.71	11.19	27.1	19.2	8.89
Calf 3	IgG	56	0	0.81	3.01	0.01	1.64	3.99	0.11	13.78	10.64	10.08	23.68	24.25	7.99
Calf 3	IgG	90	0	0.39	0.59	0	1.56	3.46	0.06	11.19	11.37	13.66	20.57	29.6	7.56
Calf 3	IgG	NA	NA	NA	NA	NA	NA	NA	NA	NA	NA	NA	NA	NA	NA
Calf 4	IgG	0	0	7.74	0.99	0.52	0.75	33.43	0.51	15.08	11.28	4.45	15.59	1.2	8.46
Calf 4	IgG	2	0	2.52	0.53	0.13	0.85	25.67	1.06	18.04	15.71	9.03	11.69	4.26	10.52
Calf 4	IgG	42	0	0.92	0.12	0.43	0.54	29.39	0.07	25.37	12.29	7.06	15.91	0.36	7.53
Calf 4	IgG	56	0	1.16	0.2	0.3	0.65	30.82	0.11	26.12	13.73	7.37	12.41	0.44	6.68
Calf 4	IgG	90	0	1.12	0.11	0.27	0.57	29.9	0.07	26.32	12.57	7.56	12.55	0.51	8.45
Calf 4	IgG	293	0	0.49	0.09	0.35	1.17	25.79	0.07	25.06	11.73	7.28	9	0.98	18.01
Calf 5	IgG	0	0	4.29	0.29	0.01	10.74	23.24	0.85	11.52	14.25	7.36	10.85	8.74	7.86
Calf 5	IgG	2	0	5.51	0.49	0	16.36	23.02	0.7	11.13	11.6	3.67	12.77	6.51	8.23
Calf 5	IgG	42	0	3.01	0.28	0	11.94	23.18	1.25	13.95	14.73	2.04	18.3	7.11	4.22
Calf 5	IgG	56	0	2.07	0.32	0	11.63	23.33	0.64	13.06	16.23	2.31	18.02	8.07	4.32
Calf 5	IgG	90	0	1.39	0.26	0	10.68	23.52	0.29	13.1	16.12	2.52	19.94	7.14	5.05
Calf 5	IgG	293	0	0.86	0.06	0.01	9.91	19.54	0.14	14.78	18.4	2.39	13.56	8.11	12.23
Calf 6	IgG	0	0	10.82	0.88	0.02	0.31	29.06	1.14	9.94	14.42	8.24	9.08	2.9	13.18
Calf 6	IgG	2	0	9.29	0.83	0.01	0.34	24.07	1.68	10.72	13.31	6.93	11.6	5.26	15.97
Calf 6	IgG	42	0	3.25	0.66	0	0.66	21.83	0.39	16	16.52	11.84	13.29	4.26	11.29
Calf 6	IgG	56	0	2.28	0.39	0.06	0.69	25.37	0.52	15.93	16.43	10.07	12.55	6.77	8.94
Calf 6	IgG	90	0	1.65	0.48	0.02	1	26.9	0.43	15.86	16.96	10.84	11.37	6.43	8.06
Calf 6	IgG	288	0	1.57	0.29	0.02	1.52	16.42	0.21	15.12	16.11	13.38	6.33	7.09	21.93
Calf 7	IgG	0	0	11.04	0.59	0.03	4.74	12.81	0.55	7.05	6.14	3.13	26.11	13.19	14.59
Calf 7	IgG	2	0	6.16	0.76	0.01	4.54	13.68	0.44	8.46	5.7	3.44	20.69	9.12	26.99
Calf 7	IgG	42	0	1.89	0.33	0	2.39	15.4	0.54	11.14	9.29	6.61	24.06	16.69	11.66
Calf 7	IgG	56	0	1.09	0.38	0	1.44	16.79	0.69	11.29	10.68	6.27	24.72	15.96	10.69
Calf 7	IgG	90	0	1.46	0.19	0.01	1.23	18.38	0.45	13.14	14.28	5.74	22.99	15.33	6.79
Calf 7	IgG	266	0	0.71	0.16	0	2.08	10.47	0.19	12.62	11.82	7.03	19.1	16.58	19.23

## Sheet: IgM D gene
The percentage of IgM total and clonotype D genes usage
			IgM total D genes
Calf ID	Isotype	Days of age	IGHD1-1	IGHD2-1	IGHD3-1	IGHD4-1	IGHD9-1	IGHD1-2	IGHD5-2	IGHD8-2	IGHD6-2	IGHD1-3	IGHD7-3	IGHD5-3	IGHD6-3	IGHD7-4
Calf 1	IgM	0	1.29468	1.06683	3.58981	11.5843	1.88469	0.304809	1.20566	3.31291	23.3503	1.27205	31.6413	0.282929	15.0631	4.14661
Calf 1	IgM	2	1.25871	1.00894	5.08202	12.8082	1.39854	0.343643	1.31133	4.61115	21.379	1.26266	26.7778	0.295469	15.3138	7.14882
Calf 1	IgM	42	1.31263	0.931913	4.82298	13.3374	1.12713	0.752597	2.86287	6.78927	24.7368	1.02996	28.2083	0.622748	11.2483	2.21716
Calf 1	IgM	56	1.64659	1.04872	5.9444	14.1431	1.27048	1.02055	3.8102	7.31534	24.8704	1.23862	24.5593	0.744888	10.7506	1.63679
Calf 1	IgM	90	2.50309	1.5468	8.79924	14.9242	1.78028	1.39212	5.65505	7.90813	23.3148	1.83767	18.2581	1.2102	9.97441	0.895975
Calf 1	IgM	210	3.3401	0.76606	13.2902	15.7017	0.633768	2.68172	10.3885	9.24553	19.9919	1.14704	12.1713	2.34125	7.9503	0.350726
Calf 2	IgM	0	0.77759	0.678287	3.93285	12.628	1.73134	0.363106	1.1204	4.13146	24.8078	0.850989	32.3708	0.252576	13.9975	2.35738
Calf 2	IgM	2	0.885754	0.66381	4.1094	13.1974	1.93766	0.383247	1.2031	4.69882	23.8967	0.925776	31.7921	0.249838	13.8013	2.25501
Calf 2	IgM	42	0.62	0.33	4.77	14.44	0.55	0.69	2.68	7.11	25.58	0.4	29.49	0.56	11.33	1.45
Calf 2	IgM	56	0.933877	0.370394	6.48515	15.8703	0.580192	1.10376	3.93231	7.73094	25.353	0.45487	24.628	0.801129	10.7024	1.05363
Calf 2	IgM	90	1.74406	0.898854	9.55223	16.2449	1.13665	1.59171	5.73491	8.58714	24.018	1.01477	18.0473	1.12009	9.62443	0.684904
Calf 2	IgM	358	4.53	1.042	13.63	15.132	0.93	2.914	11.492	12.788	17.093	1.531	9.276	2.307	7.113	0.221
Calf 3	IgM	0	3.91057	1.0088	16.7698	13.9072	0.97638	1.77382	7.68726	10.2316	17.8494	1.23279	12.6862	2.09339	8.39501	1.47783
Calf 3	IgM	2	1.11224	0.951481	4.68103	13.914	1.27975	0.301267	1.41857	10.0275	23.8001	1.00971	21.649	0.324052	14.9068	4.62449
Calf 3	IgM	42	1.04316	0.697202	5.58377	14.8785	0.742977	0.735935	2.77956	7.40645	27.8185	0.794035	22.0323	0.680916	12.2547	2.552
Calf 3	IgM	56	1.09883	0.603231	6.92639	15.9978	0.595577	0.966318	3.92076	7.81186	27.3793	0.659679	19.964	1.01511	11.4136	1.64752
Calf 3	IgM	90	1.40694	0.720981	8.8866	16.7618	0.671542	1.33278	5.51859	8.2233	26.1139	0.768359	16.5805	1.57586	10.3203	1.11855
Calf 3	IgM	NA	NA	NA	NA	NA	NA	NA	NA	NA	NA	NA	NA	NA	NA	NA
Calf 4	IgM	0	1.29785	0.930155	4.56431	15.8528	1.37995	0.421845	1.55288	6.31894	20.597	1.12143	28.3553	0.401757	15.1829	2.02276
Calf 4	IgM	2	1.329	0.889926	4.87278	14.9099	1.33039	0.493095	1.79232	5.82988	21.7149	1.12262	27.9132	0.434921	15.3511	2.01601
Calf 4	IgM	42	1.07384	0.571703	5.95861	15.5296	0.641269	0.83795	3.41251	8.55721	23.7731	0.671625	25.3181	0.683641	11.5087	1.46214
Calf 4	IgM	56	1.39385	0.598066	7.48279	16.1182	0.680925	1.15347	4.62701	9.13424	24.1868	0.757221	21.171	1.00662	10.6118	1.07799
Calf 4	IgM	90	2.73719	1.17094	9.98299	16.2287	1.5062	1.48476	5.96191	9.7285	22.1985	1.64846	16.2051	1.2703	9.18306	0.693412
Calf 4	IgM	293	4.47197	0.830088	13.3416	14.6867	0.763476	2.76312	11.5879	12.5102	17.9058	1.69604	9.27188	2.96552	7.01476	0.190869
Calf 5	IgM	0	0.787967	0.809838	3.7305	11.7633	1.02167	0.354929	1.22226	4.37725	20.211	0.747351	34.0794	0.261198	16.886	3.74738
Calf 5	IgM	2	0.830706	0.706139	3.99081	11.5185	1.1211	0.383822	1.47612	4.65569	20.7116	0.737281	33.8838	0.316089	16.1711	3.49722
Calf 5	IgM	42	1.08808	0.756224	4.8949	13.5335	0.973547	0.719514	2.79142	7.26342	23.4011	0.973547	30.0684	0.604245	10.7435	2.18864
Calf 5	IgM	56	0.92341	0.55309	6.00634	15.1491	0.638502	1.00942	3.7014	7.97381	23.5463	0.557271	26.7681	0.847554	10.6783	1.64732
Calf 5	IgM	90	2.99238	1.03892	9.3645	14.5591	1.59333	1.2871	5.98772	8.82135	21.7332	1.80952	19.5322	1.12066	9.17141	0.988574
Calf 5	IgM	293	3.54423	0.795367	14.204	14.6997	0.815646	2.89306	12.7552	9.86211	17.9848	1.17841	11.1397	2.55509	7.31603	0.256861
Calf 6	IgM	0	1.20117	0.868879	3.8138	15.1395	2.14195	0.340333	1.26226	3.99296	20.4115	1.23508	26.4641	0.275452	18.4918	4.3612
Calf 6	IgM	2	1.20183	0.792354	3.77079	14.2384	2.04183	0.35776	1.3518	4.28905	21.1224	1.29972	26.6606	0.284435	18.6007	3.98836
Calf 6	IgM	42	0.963305	0.412508	5.23277	15.4593	0.750068	0.905275	3.01148	6.36505	27.7256	0.56024	23.318	0.714659	12.4917	2.09008
Calf 6	IgM	56	1.09774	0.417437	6.20152	15.2692	0.689688	1.24118	4.01936	6.97679	26.3009	0.598647	23.3023	0.875701	11.3597	1.64988
Calf 6	IgM	90	1.61941	0.511316	8.29404	15.8617	0.664132	1.76788	5.54916	7.4771	25.7577	0.677168	19.2598	1.15951	10.3176	1.08347
Calf 6	IgM	288	3.61	0.82	14.26	14.88	0.79	2.76	11.32	9.61	18.47	1.67	10.93	2.42	8.15	0.3
Calf 7	IgM	0	0.953423	1.01292	4.09286	15.6091	1.09377	0.29251	0.886684	3.98684	20.9395	0.91071	27.4281	0.229966	15.1999	7.36386
Calf 7	IgM	2	1.26097	1.01226	5.08777	12.8007	1.40053	0.344123	1.30953	4.64088	21.3859	1.27102	26.7226	0.294822	15.3165	7.15227
Calf 7	IgM	42	0.854427	0.501016	4.6888	14.6034	0.659306	0.671958	2.65241	6.73589	24.2189	0.559778	27.7912	0.577771	11.7317	3.75341
Calf 7	IgM	56	0.99748	0.468133	6.02244	15.6255	0.5465	0.914973	3.54811	7.7335	24.7803	0.517519	24.8507	0.846956	10.7715	2.37645
Calf 7	IgM	90	2.99997	2.50798	10.2813	15.3814	2.80203	1.56978	6.02167	8.30597	21.5535	2.38098	14.6886	1.0326	9.4341	1.04003
Calf 7	IgM	266	3.22876	0.787661	13.2673	15.2524	0.678147	2.90136	10.1944	11.3876	19.3048	1.00707	11.1299	2.56287	7.85823	0.439589
			IgM D gene clonotype
Calf ID	Isotype	Days of age	IGHD1-1	IGHD2-1	IGHD3-1	IGHD4-1	IGHD9-1	IGHD1-2	IGHD5-2	IGHD8-2	IGHD6-2	IGHD1-3	IGHD7-3	IGHD5-3	IGHD6-3	IGHD7-4
Calf 1	IgM	0	1.26748	1.05703	3.55372	11.5906	1.85179	0.318862	1.21168	3.37436	22.9876	1.26429	31.8854	0.289368	15.1603	4.18746
Calf 1	IgM	2	1.25927	1.01632	5.16607	12.8909	1.37149	0.357767	1.31827	4.93383	21.3405	1.15833	26.3541	0.322771	15.3108	7.19959
Calf 1	IgM	42	1.29121	0.882524	4.73475	13.3771	1.07081	0.756704	2.86352	6.78089	24.8329	0.995851	28.3095	0.620176	11.2631	2.22103
Calf 1	IgM	56	1.60413	0.993271	5.87023	14.1491	1.20931	1.03176	3.79802	7.30799	24.9758	1.18323	24.6468	0.752402	10.8266	1.65131
Calf 1	IgM	90	2.37503	1.33582	8.71063	15.2545	1.60298	1.43178	5.71949	7.99202	23.3567	1.69785	18.4496	1.18206	9.94504	0.946524
Calf 1	IgM	210	3.31617	0.745149	13.2871	15.6955	0.618004	2.69869	10.4071	9.27215	19.9689	1.12554	12.2324	2.35842	7.92463	0.350168
Calf 2	IgM	0	0.770893	0.672108	3.9214	12.7054	1.67888	0.36929	1.11987	4.24868	24.597	0.80459	32.4121	0.260811	14.0418	2.39715
Calf 2	IgM	2	0.840966	0.645362	4.06866	13.282	1.83717	0.391652	1.2029	4.84753	23.5093	0.850724	32.0042	0.261249	13.9487	2.30955
Calf 2	IgM	42	0.608853	0.311525	4.74833	14.4539	0.512313	0.695253	2.67879	7.11722	25.6229	0.384539	29.528	0.556932	11.3273	1.45419
Calf 2	IgM	56	0.92304	0.362123	6.46874	15.8681	0.537584	1.1041	3.92548	7.72497	25.3971	0.444254	24.6822	0.80451	10.7041	1.0537
Calf 2	IgM	90	1.65708	0.825115	9.35039	16.3152	0.994387	1.60089	5.73332	8.57873	24.1744	0.93545	18.304	1.13008	9.70538	0.695591
Calf 2	IgM	358	4.38113	0.971277	13.6486	14.5991	0.85823	2.9369	11.7084	13.0257	17.3238	1.49268	9.46591	2.28169	7.07579	0.230707
Calf 3	IgM	0	2.90661	0.787568	9.79707	14.0812	0.878093	1.59852	6.87462	10.5665	20.5809	1.20625	15.8404	1.84747	10.5892	2.44568
Calf 3	IgM	2	1.06133	0.896922	4.55905	13.9297	1.14855	0.315567	1.37735	10.1306	23.8561	0.957661	21.7558	0.336118	15.0139	4.66135
Calf 3	IgM	42	1.02009	0.659047	5.50733	14.9435	0.705311	0.748855	2.76908	7.37878	27.9235	0.725722	22.0787	0.693518	12.3014	2.54502
Calf 3	IgM	56	1.078	0.568985	6.92192	16.0218	0.567035	0.960985	3.89026	7.80782	27.4254	0.628955	20.0295	1.02291	11.428	1.64845
Calf 3	IgM	90	1.38031	0.695407	8.85541	16.7759	0.636581	1.30888	5.54435	8.25455	26.1208	0.747931	16.6709	1.55889	10.3324	1.11769
Calf 3	IgM	NA	NA	NA	NA	NA	NA	NA	NA	NA	NA	NA	NA	NA	NA	NA
Calf 4	IgM	0	1.23808	0.856687	4.56028	15.8492	1.33875	0.448187	1.59528	6.53986	20.667	1.08126	28.2871	0.422051	15.0225	2.0938
Calf 4	IgM	2	1.26822	0.837158	4.77327	15.013	1.23958	0.489811	1.75656	5.87479	21.7786	1.05159	28.0911	0.437672	15.3545	2.03415
Calf 4	IgM	42	1.01024	0.528894	5.93051	15.5744	0.588818	0.848705	3.39222	8.59062	23.8966	0.624642	25.3035	0.689776	11.5516	1.46944
Calf 4	IgM	56	1.33769	0.561615	7.427	16.1625	0.636719	1.15995	4.60891	9.12019	24.2437	0.703479	21.2921	1.0089	10.6557	1.08151
Calf 4	IgM	90	2.33299	1.02088	9.71167	16.3816	1.13673	1.53816	5.94349	9.74064	22.634	1.34911	16.742	1.25499	9.48803	0.72564
Calf 4	IgM	293	4.41505	0.817446	13.3971	14.617	0.721773	2.77453	11.7847	12.9708	17.8178	1.63067	9.2522	2.56068	7.03482	0.205417
Calf 5	IgM	0	0.76238	0.764362	3.68836	11.8499	0.969822	0.361371	1.23474	4.43158	20.3022	0.712172	33.9854	0.264917	16.8979	3.77491
Calf 5	IgM	2	0.810754	0.67779	3.94918	11.5443	1.05155	0.389162	1.46422	4.70156	20.7367	0.687519	33.93	0.314572	16.2224	3.52029
Calf 5	IgM	42	0.894199	0.631107	4.80848	13.586	0.827643	0.734465	2.74759	7.25774	23.3627	0.709409	30.615	0.603702	10.9637	2.25821
Calf 5	IgM	56	0.875901	0.505162	5.94041	15.1886	0.578819	0.978406	3.70125	8.01016	23.6861	0.524804	26.943	0.855031	10.5918	1.62045
Calf 5	IgM	90	1.75174	0.930377	8.81624	15.2639	1.23305	1.36103	5.6405	8.73024	22.7299	1.20665	20.4758	1.13013	9.68094	1.04955
Calf 5	IgM	293	3.47617	0.693347	14.1499	14.7914	0.563639	2.92904	12.518	10.0417	18.1308	1.1603	11.2351	2.61302	7.43579	0.261774
Calf 6	IgM	0	1.06951	0.836255	3.78133	15.3071	1.84999	0.348183	1.07166	3.61864	20.5902	1.03038	26.4779	0.289947	19.2434	4.4854
Calf 6	IgM	2	1.05641	0.762167	3.75001	14.3188	1.77937	0.350304	1.19785	3.79838	21.5136	1.10588	26.6766	0.275553	19.1725	4.24249
Calf 6	IgM	42	0.831313	0.364992	5.15021	15.5365	0.593499	0.890249	2.91632	6.40855	28.2129	0.457532	23.3316	0.701549	12.4759	2.12895
Calf 6	IgM	56	0.980975	0.402134	6.3239	15.5957	0.614348	1.20475	3.93959	6.97335	26.9384	0.552831	22.5505	0.86083	11.3923	1.67047
Calf 6	IgM	90	1.43136	0.550416	8.38208	16.0851	0.636159	1.75773	5.40873	7.29923	26.236	0.645839	18.8469	1.19487	10.4579	1.06764
Calf 6	IgM	288	3.73754	0.745985	14.5771	15.1633	0.624191	2.70229	11.8063	9.91094	18.3527	1.53003	10.1241	2.49676	7.91657	0.312096
Calf 7	IgM	0	0.784858	0.87448	3.44186	9.18299	0.908803	0.242551	0.749772	3.56313	14.8276	0.759688	18.3881	0.204033	10.7134	4.95895
Calf 7	IgM	2	1.26159	1.01782	5.1721	12.8843	1.37385	0.358033	1.31642	4.96365	21.3427	1.16856	26.2989	0.321856	15.3179	7.20229
Calf 7	IgM	42	0.839052	0.466174	4.77073	14.1479	0.566111	0.708016	2.70616	6.96241	24.6456	0.540448	27.9904	0.599927	11.4357	3.6213
Calf 7	IgM	56	0.918089	0.439242	5.91304	15.6153	0.500924	0.924582	3.55224	7.7872	25.0452	0.49508	24.9131	0.821021	10.6924	2.38255
Calf 7	IgM	90	2.67553	1.76642	9.51887	15.8092	1.84179	1.56293	5.97379	8.19995	22.2427	1.91056	16.4762	1.15312	9.67244	1.19645
Calf 7	IgM	266	2.99002	0.589711	13.2757	15.442	0.476069	2.70642	10.4827	10.7719	19.6545	0.941899	11.8162	2.5636	7.81879	0.470438

## Sheet: IgG D gene
The percentage of IgG total and clonotype D genes usage
			Total IgG D genes
Calf ID	Isotype	Days of age	IGHD1-1	IGHD2-1	IGHD3-1	IGHD4-1	IGHD9-1	IGHD1-2	IGHD5-2	IGHD8-2	IGHD6-2	IGHD1-3	IGHD7-3	IGHD5-3	IGHD6-3	IGHD7-4
Calf 1	IgG	0	1.9906	2.24697	6.90259	19.41	1.92358	1.16956	3.49277	6.46442	22.9639	1.62783	19.6664	0.745637	10.366	1.02965
Calf 1	IgG	2	1.20076	0.307323	3.85729	18.4328	2.34564	0.162281	1.05691	2.7665	22.4393	0.860742	25.2486	0.159903	15.2651	5.89679
Calf 1	IgG	42	0.611865	0.409996	3.21659	13.184	0.672895	0.560224	1.5727	4.99977	30.2451	0.837989	29.1066	2.45528	10.138	1.98895
Calf 1	IgG	56	0.815003	0.322483	5.44909	16.4537	0.756663	1.17413	2.98678	5.70444	24.5216	0.920543	26.2205	0.961293	11.1318	2.58192
Calf 1	IgG	90	1.00098	0.133464	5.66667	15.8597	0.474045	1.47308	2.87141	7.61047	28.6163	0.395407	23.1061	0.944768	10.8081	1.03947
Calf 1	IgG	210	2.00501	0.748705	10.1294	16.2114	0.476577	2.21086	8.1011	9.04931	20.7586	0.73813	18.1099	1.6511	9.38207	0.427932
Calf 2	IgG	0	1.14487	0.30184	5.7669	9.40687	3.83018	0.327654	2.20233	3.08679	19.9249	0.998134	37.6422	0.354374	13.6383	1.3747
Calf 2	IgG	2	0.93667	0.263775	3.82631	9.83151	2.24125	0.17783	1.18374	2.09609	17.3477	0.925532	44.4916	0.163722	15.1738	1.34041
Calf 2	IgG	42	0.7	0.23	6.95	13.88	1.04	0.61	4.61	5.88	23.49	0.53	27.78	0.44	12.02	1.84
Calf 2	IgG	56	0.881115	0.543414	7.40416	17.3619	0.862684	0.60703	2.95518	5.56196	21.7856	0.688185	25.8707	0.702752	13.5366	1.23873
Calf 2	IgG	90	1.15329	0.65209	7.11723	16.3895	1.03718	1.51345	4.72732	6.91976	22.2629	0.986663	22.8769	0.574679	13.2662	0.522853
Calf 2	IgG	358	2.93	0.55	10.85	17.09	0.46	2.66	9.43	9.42	21.2	0.94	12.05	2.08	10.1	0.24
Calf 3	IgG	0	6.39727	0.809272	14.1847	14.2893	0.708162	2.78893	9.50827	8.56236	19.6189	1.96209	10.5787	2.59764	7.71951	0.274833
Calf 3	IgG	2	0.65108	0.554873	4.3486	20.8682	0.828173	1.73386	0.734418	3.21373	29.7949	0.343157	18.6307	0.599912	13.5431	4.15527
Calf 3	IgG	42	2.3597	1.18556	10.4992	15.602	0.729725	0.693206	2.33884	5.34479	27.1765	0.740159	17.4022	0.476701	13.184	2.26743
Calf 3	IgG	56	2.16953	0.841284	6.09915	19.0195	0.369704	1.11808	2.53667	5.68972	28.1128	0.390207	19.1419	0.716341	12.2925	1.50252
Calf 3	IgG	90	0.97498	0.382621	7.19266	16.9987	0.327146	1.16192	5.19141	6.89439	29.2152	0.3887	16.8513	1.17104	12.1048	1.1452
Calf 3	IgG	NA	NA	NA	NA	NA	NA	NA	NA	NA	NA	NA	NA	NA	NA	NA
Calf 4	IgG	0	1.02464	1.02844	3.49525	12.5858	1.08404	0.561879	1.55544	3.4621	27.2582	1.17211	27.7966	0.139175	16.0987	2.73756
Calf 4	IgG	2	1.6695	0.672885	6.73963	14.6849	1.98676	0.928073	2.89716	7.81599	22.1371	3.42779	24.7127	0.724182	9.8937	1.70959
Calf 4	IgG	42	0.925867	0.26943	4.10761	15.7063	0.93344	0.674372	1.98884	6.24472	26.3169	0.640893	27.0399	0.434037	13.2957	1.42208
Calf 4	IgG	56	1.07761	0.462885	5.66536	15.1861	0.52518	0.966434	3.09657	6.52451	26.5735	0.631167	24.3711	0.800315	12.7709	1.34842
Calf 4	IgG	90	1.26947	0.510066	7.88768	15.1189	0.920144	1.33486	4.16238	9.80728	26.6441	0.866986	20.6933	1.16822	8.8884	0.728184
Calf 4	IgG	293	3.33324	0.509362	11.8539	14.7869	0.389018	2.68115	8.39607	11.3879	20.6823	1.23842	13.6296	2.16479	8.5416	0.40581
Calf 5	IgG	0	1.37352	0.489356	7.02493	12.2014	1.48322	0.635513	4.12344	4.05703	20.3465	1.40744	31.1513	0.464816	12.2101	3.03141
Calf 5	IgG	2	0.822474	0.263888	3.42329	16.3001	1.65329	0.714092	1.15886	3.63027	15.9772	1.14291	36.5234	0.226552	15.6687	2.49497
Calf 5	IgG	42	1.21416	0.280101	5.24922	16.5554	0.490943	0.641708	2.294	6.06465	23.0869	0.35778	28.0706	0.68686	12.8766	2.13099
Calf 5	IgG	56	0.945066	0.473616	5.41178	15.1087	0.391328	0.935785	3.33016	6.72683	24.4121	0.484133	26.567	1.12201	12.34	1.75154
Calf 5	IgG	90	2.05203	0.843037	8.88044	14.7323	1.16846	2.31144	4.89889	7.55203	22.9413	1.34039	20.1294	0.992242	11.1348	1.02325
Calf 5	IgG	293	2.73581	0.53333	12.0219	16.5545	0.45486	3.01511	8.28457	9.89786	20.4208	0.94563	12.8731	2.20647	9.64649	0.40964
Calf 6	IgG	0	3.30655	0.559293	8.06474	13.7903	3.86644	0.352859	2.63564	2.79766	21.2063	1.59867	20.9927	1.93532	14.1257	4.76779
Calf 6	IgG	2	2.09107	0.837542	5.4802	14.8239	3.57973	0.645547	2.49176	3.22774	21.0039	2.28585	21.3712	1.15753	16.5728	4.43118
Calf 6	IgG	42	0.75523	1.62315	5.8392	18.5649	0.828117	0.907206	3.37812	8.96093	27.5698	0.257946	17.9136	0.547942	11.4468	1.40707
Calf 6	IgG	56	1.43644	0.669878	5.28824	14.0743	1.0428	0.937484	3.42708	7.36348	25.0376	1.10495	24.4764	0.656066	12.3409	2.1443
Calf 6	IgG	90	1.82607	0.78333	7.02453	15.2258	1.00883	1.71926	5.12216	8.49285	25.0615	1.20043	19.9003	1.13261	10.0154	1.48697
Calf 6	IgG	288	2.38	1	10.87	15.98	0.68	2.22	7.45	11.15	22.63	1.11	14.16	2.05	7.75	0.57
Calf 7	IgG	0	0.889685	0.544971	4.37217	17.8309	0.739648	0.717328	0.637349	2.55436	18.4273	0.60511	25.6043	0.0793587	17.0751	9.92232
Calf 7	IgG	2	1.71935	0.811903	8.34551	13.6755	1.55151	2.60658	1.0126	1.76839	16.5833	1.09349	27.2397	0.215361	14.3979	8.97895
Calf 7	IgG	42	0.697262	0.373654	1.99338	6.01163	0.34104	0.526601	0.784701	2.85624	9.89409	0.342446	12.025	0.161101	5.12403	2.53235
Calf 7	IgG	56	1.45582	0.363954	6.04428	17.0807	1.00253	1.52067	3.7163	6.79072	21.8558	0.489684	25.046	1.25068	10.9266	2.45636
Calf 7	IgG	90	2.2551	1.45241	10.3216	14.3069	1.73797	1.21124	5.2283	8.952	21.9541	1.4938	18.7913	0.805692	10.2586	1.23104
Calf 7	IgG	266	2.32233	0.558504	9.91815	14.8073	0.262489	2.85875	7.10845	12.0753	24.0852	0.681162	12.3173	1.66079	10.632	0.712236
			IgG D gene clonotype
Calf ID	Isotype	Days of age	IGHD1-1	IGHD2-1	IGHD3-1	IGHD4-1	IGHD9-1	IGHD1-2	IGHD5-2	IGHD8-2	IGHD6-2	IGHD1-3	IGHD7-3	IGHD5-3	IGHD6-3	IGHD7-4
Calf 1	IgG	0	2.08445	0.955373	6.52413	17.1763	1.20827	1.48415	4.49843	6.8792	23.5931	1.36664	20.6274	1.04223	11.1886	1.37175
Calf 1	IgG	2	1.29402	0.385159	3.25584	17.4374	1.8399	0.454432	1.49907	4.33373	22.1175	1.0003	26.382	0.326969	15.2789	4.39469
Calf 1	IgG	42	0.835661	0.475007	3.96059	12.7812	0.648737	0.701515	2.02098	5.94639	25.4855	0.93682	31.0954	1.68012	11.0307	2.40143
Calf 1	IgG	56	1.02888	0.359353	5.35247	15.6859	0.62187	1.24071	3.39002	5.83514	25.1176	0.702819	26.12	0.894978	11.5212	2.12888
Calf 1	IgG	90	1.29893	0.200553	5.83315	15.1278	0.373123	1.62464	3.58198	7.35907	27.2372	0.474954	23.8977	1.04785	10.7125	1.23053
Calf 1	IgG	210	2.00501	0.748705	10.1294	16.2114	0.476577	2.21086	8.1011	9.04931	20.7586	0.73813	18.1099	1.6511	9.38207	0.427932
Calf 2	IgG	0	1.19804	0.478569	3.96113	12.5139	3.17699	0.679051	2.50279	5.00396	22.2923	1.059	32.1903	0.677434	12.2019	2.06464
Calf 2	IgG	2	1.1676	0.570291	3.87826	12.2122	2.55564	0.425229	1.91567	4.36607	19.626	1.02965	36.8143	0.365498	12.5009	2.57271
Calf 2	IgG	42	0.858207	0.282925	5.90371	14.1887	0.910077	0.763899	2.99429	6.19135	24.8644	0.528128	28.2643	0.584713	11.8687	1.79658
Calf 2	IgG	56	1.03947	0.312994	6.14996	15.6602	0.64169	0.916999	3.25765	6.06727	24.0513	0.544337	26.6254	0.749511	12.5124	1.47076
Calf 2	IgG	90	1.38882	0.530276	7.22354	17.4486	0.831608	1.3804	4.81962	7.72352	23.1857	0.895578	21.6538	0.779422	11.4119	0.727236
Calf 2	IgG	358	3.28745	0.518425	11.2127	16.7087	0.383565	2.8023	9.19329	10.7346	20.6459	1.02109	12.3231	2.02291	8.8395	0.306501
Calf 3	IgG	0	5.63557	0.792698	12.6187	14.4427	0.557852	3.02411	9.76575	9.33236	20.1434	1.7669	11.323	2.71962	7.57286	0.304485
Calf 3	IgG	2	0.895518	0.357892	4.80552	19.0014	0.999574	0.94124	1.38112	4.26948	26.0331	0.636953	22.3123	0.564428	14.1722	3.62937
Calf 3	IgG	42	1.46404	0.571784	6.96747	16.2463	0.635188	0.896871	2.59493	5.96915	27.69	0.619049	20.1773	0.640952	12.9977	2.52922
Calf 3	IgG	56	1.07486	0.560794	5.61629	18.2642	0.352166	1.08821	3.00426	6.0252	28.0564	0.458984	20.4556	0.902946	12.4877	1.65234
Calf 3	IgG	90	1.10947	0.336203	7.54111	16.7194	0.271308	1.27601	4.84758	7.33469	28.37	0.41048	17.5482	1.27757	11.7413	1.21658
Calf 3	IgG	NA	NA	NA	NA	NA	NA	NA	NA	NA	NA	NA	NA	NA	NA	NA
Calf 4	IgG	0	1.24228	0.984097	4.03555	13.3059	0.767072	0.662301	1.87652	5.66137	23.1076	1.03087	28.2432	0.374181	15.6427	3.06642
Calf 4	IgG	2	1.66395	0.630594	7.3332	15.8686	1.06387	1.31001	3.85273	6.93043	22.7787	1.25509	24.0561	0.925549	10.36	1.97111
Calf 4	IgG	42	1.0605	0.39016	4.51564	15.4925	0.580002	0.861493	2.4038	6.67592	25.4743	0.525013	27.594	0.594404	12.3935	1.43888
Calf 4	IgG	56	1.17167	0.46705	5.54926	15.4046	0.516995	1.13928	3.35979	7.43365	25.4785	0.550741	25.1073	0.830161	11.6817	1.30936
Calf 4	IgG	90	1.60244	0.526055	7.70266	15.6329	0.731419	1.51544	4.63535	9.6521	24.9957	0.90441	20.4565	1.2595	9.4963	0.889235
Calf 4	IgG	293	3.35499	0.487782	11.4188	14.9023	0.375949	2.79106	8.48026	12.7442	20.6724	1.19923	12.8941	2.11531	8.13049	0.433055
Calf 5	IgG	0	1.71446	0.588225	6.58166	13.8914	1.52257	1.05271	3.79477	5.68677	21.6442	1.16928	26.3607	0.735281	12.0586	3.19937
Calf 5	IgG	2	1.29379	0.476771	3.75956	14.8198	1.48492	0.814921	2.14652	4.92943	17.4515	1.22028	34.1595	0.434764	14.1267	2.88163
Calf 5	IgG	42	0.894392	0.257379	4.97477	15.0558	0.451332	0.795117	2.59677	6.20283	23.7257	0.350219	29.3577	0.723419	12.4893	2.12521
Calf 5	IgG	56	0.911797	0.451377	5.49942	15.1961	0.333823	0.993934	3.34652	6.93192	24.6999	0.406164	26.6599	1.04593	11.769	1.75427
Calf 5	IgG	90	1.58074	0.76962	7.8369	15.242	0.900591	1.89909	4.57298	7.66897	23.6877	1.03027	21.6272	1.07176	10.9413	1.17096
Calf 5	IgG	293	2.85363	0.486748	11.591	15.9664	0.422562	2.96328	8.59565	10.9465	20.4087	0.949426	13.2839	2.11013	8.98345	0.438608
Calf 6	IgG	0	2.00644	0.89288	5.15942	14.2759	3.79728	0.563123	2.46303	3.13523	21.1222	1.88976	21.6371	1.36722	16.5868	5.10362
Calf 6	IgG	2	2.09305	0.838618	5.47272	14.8081	3.54628	0.642614	2.49065	3.22007	21.0439	2.25685	21.4331	1.15363	16.5974	4.4031
Calf 6	IgG	42	1.12177	0.43126	4.8336	16.682	0.755328	0.927334	2.76704	7.67543	27.3987	0.558395	21.386	0.700486	13.04	1.72255
Calf 6	IgG	56	1.43557	0.671896	5.29378	14.0769	1.04421	0.938577	3.42702	7.3441	25.0195	1.10482	24.5052	0.656311	12.3383	2.14383
Calf 6	IgG	90	1.82347	0.785127	7.02875	15.2267	1.01115	1.7147	5.12542	8.46475	25.0714	1.19808	19.9086	1.13351	10.0214	1.48698
Calf 6	IgG	288	2.7629	0.686138	10.2077	15.7115	0.425626	2.41799	7.99149	13.2384	21.6115	1.10076	13.7228	1.97769	7.60989	0.535701
Calf 7	IgG	0	0.922814	0.368059	3.72593	16.4053	0.818798	0.480077	0.91748	2.21369	17.8082	0.482744	28.3965	0.197365	17.5735	9.68955
Calf 7	IgG	2	1.1835	0.922399	5.76553	13.669	1.08933	0.800411	1.00372	2.34345	18.2682	0.930959	29.6516	0.329581	14.6171	9.42516
Calf 7	IgG	42	1.2033	0.574125	4.76288	14.2116	0.588282	1.02241	1.98978	6.69917	21.9489	0.739284	28.442	0.43256	11.7625	5.62328
Calf 7	IgG	56	1.29308	0.41923	5.89508	16.5487	0.480481	1.27266	3.35656	6.95541	23.172	0.494093	24.7155	1.08755	11.669	2.64061
Calf 7	IgG	90	2.01378	1.2384	8.74506	15.3734	1.29812	1.28158	4.79651	8.29123	23.6252	1.25494	19.0914	1.00322	10.5356	1.45154
Calf 7	IgG	266	2.51975	0.494246	9.9668	15.0169	0.295638	2.77597	7.17264	12.902	22.6777	0.738337	12.7049	1.78141	10.2245	0.729241

## Sheet: IgM J gene
The percentage of IgM total and clonotype J genes usage
			IgM J genes (Total gene use)
Calf ID	Isotype	Days of age	IGHJ1-1	IGHJ1-2	IGHJ1-3	IGHJ1-4	IGHJ1-5	IGHJ1-6	IGHJ2-3	IGHJ2-4	IGHJ2-5	IGHJ2-6
Calf 1	IgM	0	0.0663273	0.00360475	0.013698	0.116794	1.13838	4.09211	0.161493	93.8323	0.116794	0.458524
Calf 1	IgM	2	0.0625375	0.00399676	0.0103445	0.0935711	0.857657	5.36741	0.123899	92.8917	0.0785245	0.510409
Calf 1	IgM	42	0.0826228	0.00681425	0.0161838	0.117546	1.10817	1.27597	0.17206	96.6235	0.156728	0.440371
Calf 1	IgM	56	0.0765616	0.00706722	0.0141344	0.109542	1.08482	1.38164	0.142522	96.5524	0.136633	0.494705
Calf 1	IgM	90	0.11902	0.00929843	0.0223162	0.106002	1.02283	1.22553	0.191548	96.3578	0.122739	0.822911
Calf 1	IgM	210	0.134051	0.0106631	0.0213263	0.160455	1.3075	0.772824	0.240682	96.8975	0.160455	0.294506
Calf 2	IgM	0	0.0511337	0.00251477	0.0113165	0.123224	0.850832	3.93311	0.141666	94.4549	0.0892745	0.342009
Calf 2	IgM	2	0.0603042	0.00350154	0.0112827	0.127223	0.864491	4.6835	0.152122	93.6253	0.0933743	0.378944
Calf 2	IgM	42	0.05	0	0.01	0.08	0.94	0.84	0.13	97.51	0.12	0.32
Calf 2	IgM	56	0.0567023	0.00365821	0.00457277	0.103345	0.951135	0.728899	0.120721	97.6011	0.123465	0.306375
Calf 2	IgM	90	0.0877519	0.00704577	0.0115294	0.11017	1.02228	0.694969	0.163334	97.3092	0.144118	0.449648
Calf 2	IgM	358	0.11	0.01	0.02	0.16	0.71	0.8	0.16	97.51	0.21	0.31
Calf 3	IgM	0	0.0871408	0.00949875	0.0173456	0.300243	0.725209	3.18332	0.148676	94.6039	0.165196	0.759487
Calf 3	IgM	2	0.0941728	0.0051656	0.0170862	0.10808	0.965569	7.02561	0.168875	90.9773	0.092186	0.545964
Calf 3	IgM	42	0.086898	0.00553762	0.0119272	0.108622	1.13479	2.35903	0.156331	95.5367	0.135885	0.464308
Calf 3	IgM	56	0.0760783	0.00140021	0.0144689	0.103616	1.03196	1.36007	0.143289	96.7006	0.140021	0.428465
Calf 3	IgM	90	0.0982574	0.00601576	0.0100263	0.0982574	1.03271	1.19914	0.162426	96.5911	0.228599	0.573503
Calf 3	IgM	NA	NA	NA	NA	NA	NA	NA	NA	NA	NA	NA
Calf 4	IgM	0	0.0681397	0.00415486	0.00830972	0.106364	0.865042	7.21782	0.108026	91.1934	0.0922379	0.336544
Calf 4	IgM	2	0.0495484	0.00198194	0.011231	0.083902	0.863464	5.47477	0.12222	92.9641	0.0984363	0.330323
Calf 4	IgM	42	0.0481184	0.00246761	0.00925355	0.0999383	1.02529	1.94016	0.10549	96.3208	0.120296	0.328192
Calf 4	IgM	56	0.067256	0.00560466	0.0136113	0.0952793	1.00083	1.60213	0.103286	96.6556	0.131309	0.32507
Calf 4	IgM	90	0.0873309	0.00682273	0.0156923	0.117351	0.919021	2.50326	0.146006	95.4486	0.131679	0.624279
Calf 4	IgM	293	0.0748731	0.00253807	0.0190355	0.15736	0.732234	1.68655	0.187817	96.6206	0.217005	0.30203
Calf 5	IgM	0	0.0425302	0.0024303	0.00911361	0.0966043	0.927766	4.21474	0.116047	93.9771	0.0935664	0.520083
Calf 5	IgM	2	0.0578439	0.00300488	0.00676097	0.0758731	0.89395	3.40678	0.14198	94.7587	0.078878	0.576185
Calf 5	IgM	42	0.0712885	0.00427731	0.00784174	0.0862591	1.02299	1.32026	0.1383	96.5225	0.105507	0.720727
Calf 5	IgM	56	0.0416037	0.0035158	0.00878951	0.0984425	1.00962	1.00493	0.109576	96.9957	0.123053	0.604718
Calf 5	IgM	90	0.108745	0.00455475	0.018219	0.118423	0.868818	0.974715	0.158847	96.7286	0.105898	0.913226
Calf 5	IgM	293	0.078125	0.015625	0.00669643	0.142857	0.761161	0.676339	0.122768	97.5223	0.21875	0.455357
Calf 6	IgM	0	0.0454	0.0026	0.013	0.1022	0.8194	8.9453	0.1294	89.3638	0.0754	0.5035
Calf 6	IgM	2	0.0472	0.0034	0.0114	0.0994	0.7876	7.0646	0.1352	91.3226	0.0806	0.448
Calf 6	IgM	42	0.0464056	0.003699	0.0097519	0.082723	0.90928	1.66791	0.108616	96.6911	0.11904	0.361493
Calf 6	IgM	56	0.0525459	0.0011764	0.0121561	0.0972492	0.967394	1.28581	0.109013	97.0084	0.122738	0.343509
Calf 6	IgM	90	0.0485156	0.00404296	0.00269531	0.0997264	0.912362	0.780292	0.102422	97.5001	0.15498	0.394863
Calf 6	IgM	288	0.0523956	0.00582174	0.023287	0.0815043	0.756826	0.861617	0.110613	97.4617	0.227048	0.419165
Calf 7	IgM	0	0.0501767	0.00332052	0.00922366	0.0955571	0.88252	4.71182	0.109208	93.6228	0.0774788	0.43794
Calf 7	IgM	2	0.0620961	0.00396855	0.0102715	0.0936111	0.858374	5.37505	0.123725	92.8846	0.0784372	0.509842
Calf 7	IgM	42	0.0577551	0.00357532	0.00742566	0.104784	0.970561	1.39492	0.0990088	96.8584	0.10946	0.39411
Calf 7	IgM	56	0.0565096	0.00434689	0.00956317	0.0976602	1.03833	1.06847	0.118525	97.096	0.119395	0.39122
Calf 7	IgM	90	0.141671	0.00898658	0.0206163	0.140085	0.8865	2.33334	0.202991	94.257	0.114711	1.89405
Calf 7	IgM	266	0.0552961	0.00530237	0.0159071	0.124984	0.807854	0.849894	0.13218	97.4284	0.153769	0.426462
			IgM J genes (Clonotype)
Calf ID	Isotype	Days of age	IGHJ1-1	IGHJ1-2	IGHJ1-3	IGHJ1-4	IGHJ1-5	IGHJ1-6	IGHJ2-3	IGHJ2-4	IGHJ2-5	IGHJ2-6
Calf 1	IgM	0	0.07	0	0.01	0.13	1.22	4.28	0.17	93.99	0.13	0.49
Calf 1	IgM	2	0.07	0	0.01	0.11	1	5.51	0.15	92.5	0.09	0.55
Calf 1	IgM	42	0.08	0.01	0.02	0.12	1.13	1.29	0.18	96.58	0.16	0.44
Calf 1	IgM	56	0.08	0.01	0.01	0.11	1.11	1.39	0.15	96.53	0.14	0.48
Calf 1	IgM	90	0.13	0.01	0.03	0.12	1.14	1.31	0.22	96.15	0.14	0.75
Calf 1	IgM	210	0.14	0.01	0.02	0.16	1.33	0.77	0.24	96.86	0.16	0.3
Calf 2	IgM	0	0.05	0	0.01	0.13	0.92	3.95	0.15	94.33	0.1	0.36
Calf 2	IgM	2	0.07	0	0.01	0.14	0.96	4.7	0.17	93.45	0.1	0.4
Calf 2	IgM	42	0.05	0	0.01	0.08	0.95	0.85	0.13	97.49	0.12	0.31
Calf 2	IgM	56	0.06	0	0	0.1	0.96	0.73	0.12	97.59	0.12	0.31
Calf 2	IgM	90	0.09	0.01	0.01	0.12	1.07	0.71	0.17	97.24	0.15	0.44
Calf 2	IgM	358	0.1	0.01	0.02	0.17	0.73	0.79	0.17	97.47	0.22	0.32
Calf 3	IgM	0	0.14	0.02	0.03	0.3	1.19	4.73	0.24	92.43	0.27	0.65
Calf 3	IgM	2	0.1	0.01	0.02	0.12	1.06	7.15	0.19	90.68	0.1	0.58
Calf 3	IgM	42	0.09	0.01	0.01	0.11	1.18	2.38	0.16	95.46	0.14	0.46
Calf 3	IgM	56	0.08	0	0.01	0.11	1.06	1.37	0.15	96.66	0.14	0.42
Calf 3	IgM	90	0.1	0.01	0.01	0.1	1.06	1.18	0.17	96.58	0.23	0.56
Calf 3	IgM	NA	NA	NA	NA	NA	NA	NA	NA	NA	NA	NA
Calf 4	IgM	0	0.08	0	0.01	0.11	0.96	7.03	0.12	91.23	0.1	0.37
Calf 4	IgM	2	0.05	0	0.01	0.09	0.93	5.59	0.13	92.75	0.11	0.34
Calf 4	IgM	42	0.05	0	0.01	0.1	1.06	1.93	0.11	96.29	0.12	0.32
Calf 4	IgM	56	0.07	0.01	0.01	0.1	1.02	1.61	0.1	96.62	0.13	0.32
Calf 4	IgM	90	0.1	0.01	0.02	0.13	1.04	2.46	0.16	95.4	0.15	0.53
Calf 4	IgM	293	0.08	0	0.02	0.17	0.8	1.59	0.21	96.6	0.24	0.29
Calf 5	IgM	0	0.05	0	0.01	0.1	0.99	4.26	0.12	93.84	0.1	0.53
Calf 5	IgM	2	0.06	0	0.01	0.08	0.94	3.41	0.15	94.68	0.08	0.58
Calf 5	IgM	42	0.08	0	0.01	0.09	1.1	1.33	0.15	96.46	0.11	0.68
Calf 5	IgM	56	0.04	0	0.01	0.1	1.04	0.99	0.11	96.98	0.13	0.59
Calf 5	IgM	90	0.12	0.01	0.02	0.13	0.99	0.95	0.18	96.64	0.12	0.85
Calf 5	IgM	293	0.08	0.02	0.01	0.15	0.8	0.66	0.13	97.49	0.23	0.43
Calf 6	IgM	0	0.05	0	0.02	0.13	1	8.51	0.16	89.48	0.09	0.55
Calf 6	IgM	2	0.05	0	0.01	0.11	0.89	6.72	0.15	91.48	0.09	0.48
Calf 6	IgM	42	0.07	0.01	0.01	0.13	1.37	1.58	0.16	96.07	0.18	0.42
Calf 6	IgM	56	0.05	0	0.01	0.1	0.99	1.28	0.11	96.97	0.13	0.34
Calf 6	IgM	90	0.05	0	0	0.1	0.92	0.78	0.1	97.49	0.16	0.39
Calf 6	IgM	288	0.07	0.01	0.03	0.11	0.97	0.89	0.14	97.09	0.3	0.41
Calf 7	IgM	0	0.07	0	0.01	0.13	1.13	5.46	0.15	92.36	0.11	0.57
Calf 7	IgM	2	0.07	0	0.01	0.11	1	5.52	0.15	92.49	0.09	0.55
Calf 7	IgM	42	0.061	0.004	0.008	0.113	1.036	1.442	0.107	96.709	0.118	0.401
Calf 7	IgM	56	0.06	0	0.01	0.11	1.14	1.07	0.13	96.95	0.13	0.4
Calf 7	IgM	90	0.22	0.01	0.03	0.22	1.37	2.59	0.3	93.58	0.19	1.49
Calf 7	IgM	266	0.07	0.01	0.02	0.16	1.03	0.77	0.16	97.19	0.2	0.38

## Sheet: IgG J gene
The percentage of IgG total and clonotype J genes usage
			IgG total J genes
Calf ID	Isotype	Days of age	IGHJ1-1	IGHJ1-2	IGHJ1-3	IGHJ1-4	IGHJ1-5	IGHJ1-6	IGHJ2-3	IGHJ2-4	IGHJ2-5	IGHJ2-6
Calf 1	IgG	0	0.0977541	0.0113104	0.0719018	0.105025	1.35644	3.5046	0.208434	93.5402	0.15269	0.951688
Calf 1	IgG	2	0.110335	0.00632129	0.0201132	0.104589	0.936701	14.8504	0.12815	83.5474	0.0839008	0.212051
Calf 1	IgG	42	0.0479887	0.00309605	0.0317345	0.0603729	1.08749	1.51397	0.165639	96.7275	0.161768	0.200469
Calf 1	IgG	56	0.0585144	0.0017467	0.0154292	0.0943218	1.08819	2.37813	0.145558	95.8135	0.18253	0.222122
Calf 1	IgG	90	0.0651223	0.00303536	0.0206956	0.0794713	1.1137	1.03561	0.136591	97.0127	0.16998	0.36314
Calf 1	IgG	210	0.0940615	0.00772147	0.014741	0.149516	1.34704	1.2572	0.214797	96.2993	0.203566	0.412045
Calf 2	IgG	0	0.073077	0.0035866	0.0107598	0.0641105	0.637742	3.76145	0.282893	94.7976	0.0815951	0.287152
Calf 2	IgG	2	0.0558233	0.00165812	0.0119753	0.0561918	0.683145	3.42807	0.299567	95.1854	0.0724045	0.205791
Calf 2	IgG	42	0.05	0	0.02	0.19	1	2.48	0.14	95.69	0.15	0.28
Calf 2	IgG	56	0.0637223	0.00411112	0.0179127	0.0748811	0.854232	2.9139	0.273977	95.4328	0.115992	0.248429
Calf 2	IgG	90	0.0480246	0.00832426	0.0102452	0.119741	0.945124	0.922712	0.151758	97.2524	0.145354	0.396363
Calf 2	IgG	358	0.07	0.01	0.02	0.19	0.8	1.78	0.14	96.3	0.31	0.39
Calf 3	IgG	0	0.0956849	0.00774776	0.0313784	0.264586	0.831335	1.849	0.202604	96.0192	0.261874	0.436586
Calf 3	IgG	2	0.0334037	0.00182202	0.0109321	0.0795615	0.836914	13.4353	0.128452	85.0877	0.150924	0.23504
Calf 3	IgG	42	0.0429136	0.00224176	0.0163328	0.11465	0.926166	5.26525	0.155322	93.0768	0.118173	0.282141
Calf 3	IgG	56	0.117879	0.0066411	0.0747124	0.205874	2.22145	4.26691	0.393485	91.7899	0.346997	0.576115
Calf 3	IgG	90	0.0557342	0.00301266	0.0176994	0.103184	0.98627	2.22259	0.175111	95.8708	0.181513	0.384114
Calf 3	IgG	NA	NA	NA	NA	NA	NA	NA	NA	NA	NA	NA
Calf 4	IgG	0	0.0413479	0.00305026	0.024741	0.150479	1.37533	6.18965	0.144379	91.6294	0.113198	0.328411
Calf 4	IgG	2	0.0502836	0.0024934	0.00623351	0.111788	0.785006	3.81075	0.135059	94.6604	0.093087	0.344921
Calf 4	IgG	42	0.0341304	0.00235382	0.00980758	0.068653	0.775975	1.7634	0.113768	96.9412	0.0961142	0.194582
Calf 4	IgG	56	0.0447326	0.00468628	0.0127808	0.085205	0.85418	2.10456	0.117157	96.464	0.111193	0.20151
Calf 4	IgG	90	0.0707893	0.00248383	0.015731	0.140751	0.882175	1.52135	0.129573	96.6729	0.124192	0.440053
Calf 4	IgG	293	0.0571365	0.0125422	0.0222972	0.110092	0.706541	2.62688	0.137964	95.8458	0.216004	0.264779
Calf 5	IgG	0	0.0693575	0.00552099	0.0282951	0.0703926	1.13974	4.01825	0.16839	93.793	0.0907513	0.616281
Calf 5	IgG	2	0.0514001	0.000352056	0.0147863	0.088718	0.873802	3.27236	0.155609	95.2793	0.082029	0.181661
Calf 5	IgG	42	0.0423851	0.0030275	0.0132453	0.0715248	0.853756	1.56787	0.114667	96.9328	0.101421	0.299345
Calf 5	IgG	56	0.0524496	0.00521429	0.0141093	0.102139	0.923543	1.50846	0.136185	96.8582	0.113181	0.286479
Calf 5	IgG	90	0.100073	0.00418214	0.0298724	0.108138	0.750694	1.38578	0.187001	96.7391	0.123672	0.571459
Calf 5	IgG	293	0.056723	0.00791484	0.018468	0.13851	0.771697	1.69509	0.118723	96.6454	0.230849	0.316593
Calf 6	IgG	0	0.0353	0.0065	0.0188	0.0582	1.256	13.6392	0.1217	84.4965	0.1128	0.2551
Calf 6	IgG	2	0.0468	0.0054	0.0162	0.0738	0.751	12.1383	0.1804	86.4608	0.0868	0.2405
Calf 6	IgG	42	0.0297854	0.00102708	0.0159198	0.0600844	0.750799	5.10461	0.144819	93.5982	0.112979	0.181794
Calf 6	IgG	56	0.066	0.005	0.013	0.093	0.784	2.108	0.124	96.053	0.122	0.63
Calf 6	IgG	90	0.082	0.005	0.022	0.112	0.731	2.324	0.187	95.865	0.145	0.528
Calf 6	IgG	288	0.0896627	0.00521295	0.0156388	0.0792368	0.718344	1.69629	0.163687	96.6376	0.23771	0.356566
Calf 7	IgG	0	0.0335835	0.00244243	0.0183183	0.073273	1.17603	8.34824	0.101972	89.7436	0.10014	0.402391
Calf 7	IgG	2	0.0659403	0.00393674	0.0063972	0.069385	0.843938	5.26489	0.0772585	93.2559	0.0871003	0.325273
Calf 7	IgG	42	0.0471269	0.000636849	0.0159212	0.0757851	0.807525	2.10925	0.100622	96.4578	0.140107	0.245187
Calf 7	IgG	56	0.0412982	0.00655527	0.0209769	0.104884	0.890206	2.16062	0.185514	96.2163	0.129139	0.244512
Calf 7	IgG	90	0.11321	0.00792469	0.0203778	0.0945303	0.948699	1.81306	0.197551	95.9907	0.160192	0.653787
Calf 7	IgG	266	0.069234	0.00570163	0.0285081	0.162089	0.737139	1.49871	0.143355	96.8975	0.193855	0.263904
			IgG J gene clonotype
Calf ID	Isotype	Days of age	IGHJ1-1	IGHJ1-2	IGHJ1-3	IGHJ1-4	IGHJ1-5	IGHJ1-6	IGHJ2-3	IGHJ2-4	IGHJ2-5	IGHJ2-6
Calf 1	IgG	0	0.257417	0.0356815	0.142726	0.277806	2.95647	2.85452	0.484249	92.6088	0.382302	1.40687
Calf 1	IgG	2	0.21661	0.0219352	0.0740314	0.318061	2.02353	12.3907	0.392092	83.4691	0.318061	0.775959
Calf 1	IgG	42	0.113564	0.00873572	0.0764376	0.163795	2.11841	1.81048	0.358165	94.4943	0.38874	0.467361
Calf 1	IgG	56	0.124078	0.00451192	0.0368474	0.209804	2.08225	2.34695	0.309819	93.9796	0.382009	0.524135
Calf 1	IgG	90	0.122379	0.00697096	0.0565422	0.189765	2.24078	1.24083	0.31137	94.7695	0.388825	0.673085
Calf 1	IgG	210	0.0940615	0.00772147	0.014741	0.149516	1.34704	1.2572	0.214797	96.2993	0.203566	0.412045
Calf 2	IgG	0	0.229196	0.020836	0.0641108	0.29491	1.77427	3.70881	0.533722	92.0759	0.381459	0.916784
Calf 2	IgG	2	0.145583	0.00989399	0.0551237	0.272792	1.80495	4.19364	0.474912	91.7795	0.356184	0.90742
Calf 2	IgG	42	0.11708	0.00468318	0.0468318	0.266941	2.16831	2.52424	0.313773	93.6356	0.337189	0.585398
Calf 2	IgG	56	0.178911	0.0135224	0.0592904	0.231961	2.11573	2.67327	0.559618	93.193	0.3443	0.63035
Calf 2	IgG	90	0.118144	0.0199681	0.0266241	0.254593	1.97018	1.12986	0.347777	95.1993	0.321153	0.612354
Calf 2	IgG	358	0.129237	0.0157181	0.0419148	0.314361	1.34477	1.46527	0.246249	95.4802	0.490753	0.471542
Calf 3	IgG	0	0.164447	0.0132737	0.0575196	0.448358	1.41587	1.80744	0.339955	94.7281	0.45352	0.571509
Calf 3	IgG	2	0.145674	0.00783196	0.0501245	0.292915	1.93919	11.6054	0.394731	84.4207	0.393164	0.750302
Calf 3	IgG	42	0.12911	0.00799799	0.0571285	0.321062	2.23944	4.34862	0.396472	91.4593	0.332488	0.708393
Calf 3	IgG	56	0.117879	0.0066411	0.0747124	0.205874	2.22145	4.26691	0.393485	91.7899	0.346997	0.576115
Calf 3	IgG	90	0.112036	0.00622423	0.0334552	0.192173	1.77079	2.19949	0.308099	94.5414	0.341555	0.494826
Calf 3	IgG	NA	NA	NA	NA	NA	NA	NA	NA	NA	NA	NA
Calf 4	IgG	0	0.159074	0.0166472	0.107282	0.336644	2.64136	6.68849	0.447626	88.2304	0.36254	1.00993
Calf 4	IgG	2	0.199011	0.0120613	0.0301532	0.339726	2.26953	3.67869	0.460339	91.8988	0.349777	0.76187
Calf 4	IgG	42	0.0972031	0.00777625	0.032401	0.198294	1.94147	1.98424	0.270873	94.6927	0.300682	0.474351
Calf 4	IgG	56	0.129553	0.0120204	0.0400678	0.232394	2.10623	2.14229	0.323214	94.2436	0.30318	0.467458
Calf 4	IgG	90	0.155594	0.00598438	0.0349089	0.226409	1.58686	1.82823	0.271292	95.033	0.276279	0.581482
Calf 4	IgG	293	0.0948564	0.0213427	0.0379426	0.173113	1.15488	2.30027	0.227655	95.2619	0.350969	0.377054
Calf 5	IgG	0	0.233463	0.0229926	0.114963	0.256456	2.78741	3.56031	0.474001	91.0241	0.348426	1.17793
Calf 5	IgG	2	0.195272	0.00207736	0.0581661	0.321991	2.02335	3.42972	0.486102	92.4197	0.361461	0.702148
Calf 5	IgG	42	0.0949304	0.00730233	0.0301221	0.159739	1.72061	1.67589	0.243715	95.321	0.2355	0.511163
Calf 5	IgG	56	0.11761	0.00973841	0.034459	0.229227	1.97165	1.57238	0.295149	94.975	0.259192	0.535613
Calf 5	IgG	90	0.165128	0.00768039	0.0640033	0.182409	1.38503	1.57896	0.335377	95.3578	0.234892	0.688675
Calf 5	IgG	293	0.09853	0.0133149	0.0372816	0.263634	1.45665	1.63507	0.22369	95.4064	0.407435	0.458032
Calf 6	IgG	0	0.120394	0.0250821	0.0752464	0.200657	2.87943	11.2192	0.391281	83.8446	0.371216	0.872859
Calf 6	IgG	2	0.149469	0.0110717	0.0567427	0.210363	1.8559	10.2649	0.381975	86.1257	0.290633	0.653233
Calf 6	IgG	42	0.126526	0.00496179	0.0645033	0.208395	2.26258	4.13566	0.466409	91.7113	0.372135	0.647514
Calf 6	IgG	56	0.181417	0.0154033	0.0376525	0.261856	1.93911	2.50732	0.318335	93.5443	0.333738	0.860874
Calf 6	IgG	90	0.230291	0.0151286	0.0655572	0.277358	1.79526	2.21214	0.430324	93.7737	0.376534	0.823668
Calf 6	IgG	288	0.26285	0.0182535	0.0511098	0.26285	1.97868	1.55155	0.449036	94.2465	0.609667	0.569509
Calf 7	IgG	0	0.0794723	0.0105963	0.0635778	0.23047	2.49278	9.23468	0.31524	86.2222	0.299346	1.05168
Calf 7	IgG	2	0.137592	0.0169344	0.0275185	0.2519	2.07659	6.22764	0.239199	89.8923	0.29847	0.831904
Calf 7	IgG	42	0.109336	0.00156194	0.0390485	0.165565	1.59786	2.42569	0.223357	94.641	0.287397	0.509192
Calf 7	IgG	56	0.0785025	0.0135349	0.0419582	0.193549	1.54298	2.10062	0.315363	95.011	0.247689	0.454773
Calf 7	IgG	90	0.155897	0.0125435	0.0313586	0.137978	1.33229	1.89406	0.268788	95.1806	0.235638	0.750815
Calf 7	IgG	266	0.126952	0.0105793	0.0513851	0.25088	1.25742	1.46145	0.252392	95.8302	0.34156	0.417126
